# Supplementary material for: Effects of reflective warning markers on wildlife
Source: PeerJ. 2019 Sep 3;7:e7614. doi: 10.7717/peerj.7614 (PMC6730532; doi:10.7717/peerj.7614)
Supplement: Data S1 [file peerj-07-7614-s003.xlsx]

## Sheet: IP in each station
Note: each cell is an IP(Independent photograph), the last letter in row 3 means: W,with reflective warning marker;C,without reflective warning marker. Each column is a camera.
Sub-regionⅠ						sub-region Ⅱ						sub-region Ⅲ						sub-region Ⅳ						sub-region Ⅴ
A1W	A2W	B2W	B2C	C1C	C2C	D1C	D2W	E1W	E2W	F1C	F2C	G1C	G2W	HIW	H2W	I1C	I2C	J1C	J2W	K2W	K1W	L1C	L2C	M1C	M2C	N1W	N2W	O2W	O1C
Chrysolophus amherstiae	Naemorhedus caudatus		Dremomys pernyi	Chrysolophus amherstiae	Chrysolophus amherstiae	Sus scrofa	Chrysolophus amherstiae	Chrysolophus amherstiae	Sus scrofa	Chrysolophus amherstiae	Chrysolophus amherstiae	Sus scrofa	Sus scrofa	Chrysolophus amherstiae		Chrysolophus amherstiae	Chrysolophus amherstiae	Chrysolophus amherstiae	Chrysolophus amherstiae	Chrysolophus amherstiae	Chrysolophus amherstiae	Chrysolophus amherstiae		Chrysolophus amherstiae	Chrysolophus amherstiae	Strix aluco	Chrysolophus amherstiae	Chrysolophus amherstiae
Dremomys pernyi			Dremomys pernyi	Prionailurus bengalensis	Chrysolophus amherstiae	Dremomys pernyi	Chrysolophus amherstiae	Callosciurus erythraeus	Dremomys pernyi	Chrysolophus amherstiae	Chrysolophus amherstiae			Callosciurus erythraeus		Chrysolophus amherstiae	Callosciurus erythraeus	Chrysolophus amherstiae	Chrysolophus amherstiae	Chrysolophus amherstiae	Prionailurus bengalensis	Chrysolophus amherstiae		Chrysolophus amherstiae	Paguma larvata		Chrysolophus amherstiae	Sus scrofa
Chrysolophus amherstiae			Callosciurus erythraeus	Callosciurus erythraeus	Chrysolophus amherstiae	Dremomys pernyi	Chrysolophus amherstiae	Callosciurus erythraeus	Chrysolophus amherstiae	Chrysolophus amherstiae	Chrysolophus amherstiae			Callosciurus erythraeus		Chrysolophus amherstiae	Callosciurus erythraeus	Chrysolophus amherstiae	Callosciurus erythraeus	Callosciurus erythraeus	Callosciurus erythraeus	Chrysolophus amherstiae		Chrysolophus amherstiae	Paguma larvata		Chrysolophus amherstiae	Sus scrofa
Chrysolophus amherstiae				Callosciurus erythraeus	Chrysolophus amherstiae	Chrysolophus amherstiae	Chrysolophus amherstiae	Callosciurus erythraeus		Chrysolophus amherstiae	Chrysolophus amherstiae			Callosciurus erythraeus		Chrysolophus amherstiae	Callosciurus erythraeus	Chrysolophus amherstiae	Callosciurus erythraeus	Callosciurus erythraeus	Callosciurus erythraeus	Chrysolophus amherstiae		Chrysolophus amherstiae	Paguma larvata		Chrysolophus amherstiae	Sus scrofa
Hystrix brachyura				Callosciurus erythraeus	Chrysolophus amherstiae	Chrysolophus amherstiae	Chrysolophus amherstiae	Dremomys pernyi		Chrysolophus amherstiae	Chrysolophus amherstiae			Callosciurus erythraeus		Prionailurus bengalensis	Callosciurus erythraeus	Chrysolophus amherstiae	Callosciurus erythraeus	Callosciurus erythraeus	Callosciurus erythraeus	Chrysolophus amherstiae		Chrysolophus amherstiae	Sus scrofa		Prionailurus bengalensis
Callosciurus erythraeus				Callosciurus erythraeus	Chrysolophus amherstiae	Chrysolophus amherstiae	Chrysolophus amherstiae	Dremomys pernyi		Chrysolophus amherstiae	Callosciurus erythraeus					Tupaia belangeri		Pomatorhinus erythrocnemis	Callosciurus erythraeus	Callosciurus erythraeus	Dremomys pernyi	Chrysolophus amherstiae		Chrysolophus amherstiae			Prionailurus bengalensis
Callosciurus erythraeus				Callosciurus erythraeus	Callosciurus erythraeus		Chrysolophus amherstiae	Dremomys pernyi		Chrysolophus amherstiae	Callosciurus erythraeus					Tupaia belangeri		Pomatorhinus erythrocnemis	Callosciurus erythraeus	Callosciurus erythraeus	Sus scrofa	Chrysolophus amherstiae		Chrysolophus amherstiae			Prionailurus bengalensis
Callosciurus erythraeus				Callosciurus erythraeus	Callosciurus erythraeus		Chrysolophus amherstiae	Dremomys pernyi		Chrysolophus amherstiae	Martes flavigula					Callosciurus erythraeus		Prionailurus bengalensis	Callosciurus erythraeus	Callosciurus erythraeus	Sus scrofa	Chrysolophus amherstiae		Chrysolophus amherstiae			Dremomys pernyi
Tupaia belangeri				Callosciurus erythraeus	Callosciurus erythraeus		Garrulax cineraceus			Callosciurus erythraeus	Dremomys pernyi					Callosciurus erythraeus		Callosciurus erythraeus	Callosciurus erythraeus	Callosciurus erythraeus	Sus scrofa	Chrysolophus amherstiae		Chrysolophus amherstiae			Dremomys pernyi
Callosciurus erythraeus				Garrulax maximus	Callosciurus erythraeus		Dremomys pernyi			Callosciurus erythraeus	Sus scrofa					Callosciurus erythraeus		Callosciurus erythraeus	Callosciurus erythraeus	Callosciurus erythraeus		Chrysolophus amherstiae		Chrysolophus amherstiae			Dremomys pernyi
Sus scrofa				Dremomys pernyi	Callosciurus erythraeus		Dremomys pernyi			Callosciurus erythraeus	Sus scrofa					Callosciurus erythraeus		Callosciurus erythraeus	Callosciurus erythraeus	Callosciurus erythraeus		Garrulax elliotii		Chrysolophus amherstiae			Dremomys pernyi
Sus scrofa				Dremomys pernyi	Callosciurus erythraeus		Dremomys pernyi			Callosciurus erythraeus	Sus scrofa					Callosciurus erythraeus		Callosciurus erythraeus	Callosciurus erythraeus	Callosciurus erythraeus		Callosciurus erythraeus		Prionailurus bengalensis			Dremomys pernyi
Callosciurus erythraeus				Dremomys pernyi	Callosciurus erythraeus		Dremomys pernyi			Callosciurus erythraeus						Callosciurus erythraeus		Callosciurus erythraeus	Callosciurus erythraeus	Callosciurus erythraeus		Callosciurus erythraeus		Phoenicurus auroreus			Dremomys pernyi
Hystrix brachyura				Dremomys pernyi	Callosciurus erythraeus		Dremomys pernyi			Callosciurus erythraeus						Callosciurus erythraeus		Callosciurus erythraeus	Callosciurus erythraeus	Martes flavigula		Callosciurus erythraeus		Tupaia belangeri			Dremomys pernyi
Callosciurus erythraeus				Dremomys pernyi	Callosciurus erythraeus		Dremomys pernyi			Callosciurus erythraeus						Callosciurus erythraeus		Callosciurus erythraeus	Callosciurus erythraeus	Dremomys pernyi		Callosciurus erythraeus		Tupaia belangeri			Sus scrofa
Dremomys pernyi				Dremomys pernyi	Callosciurus erythraeus					Callosciurus erythraeus						Muntiacus muntjak		Callosciurus erythraeus	Dremomys pernyi	Dremomys pernyi		Callosciurus erythraeus		Tupaia belangeri			Sus scrofa
				Dremomys pernyi	Callosciurus erythraeus					Callosciurus erythraeus						Garrulax maximus		Garrulax subunicolor	Dremomys pernyi	Dremomys pernyi		Callosciurus erythraeus		Callosciurus erythraeus			Sus scrofa
				Dremomys pernyi	Garrulax erythrocephalus					Paguma larvata						Dremomys pernyi		Paguma larvata		Dremomys pernyi		Callosciurus erythraeus		Callosciurus erythraeus			Sus scrofa
				Sus scrofa	Dremomys pernyi					Dremomys pernyi						Sus scrofa		Paguma larvata		Dremomys pernyi		Callosciurus erythraeus		Callosciurus erythraeus			Lepus comus
				Naemorhedus caudatus	Dremomys pernyi					Dremomys pernyi						Sus scrofa		Paguma larvata		Dremomys pernyi		Tragopan temminckii		Callosciurus erythraeus			Zoothera dixoni
				Naemorhedus caudatus	Dremomys pernyi					Dremomys pernyi								Paguma larvata		Dremomys pernyi		Martes flavigula		Callosciurus erythraeus
				Naemorhedus caudatus	Dremomys pernyi					Dremomys pernyi								Dremomys pernyi		Dremomys pernyi		Dremomys pernyi		Aegithalos concinnus
					Dremomys pernyi					Dremomys pernyi								Dremomys pernyi		Dremomys pernyi		Dremomys pernyi		Martes flavigula
					Dremomys pernyi					Dremomys pernyi								Dremomys pernyi		Dremomys pernyi		Dremomys pernyi		Dremomys pernyi
					Naemorhedus caudatus					Sus scrofa								Dremomys pernyi		Dremomys pernyi		Dremomys pernyi		Dremomys pernyi
																		Dremomys pernyi		Dremomys pernyi		Dremomys pernyi		Dremomys pernyi
																		Dremomys pernyi		Dremomys pernyi		Dremomys pernyi		Dremomys pernyi
																		Dremomys pernyi		Dremomys pernyi		Dremomys pernyi		Dremomys pernyi
																		Dremomys pernyi		Dremomys pernyi		Dremomys pernyi		Dremomys pernyi
																		Dremomys pernyi		Dremomys pernyi		Dremomys pernyi		Dremomys pernyi
																		Dremomys pernyi		Dremomys pernyi		Dremomys pernyi		Dremomys pernyi
																		Dremomys pernyi		Dremomys pernyi		Dremomys pernyi		Dremomys pernyi
																		Dremomys pernyi		Dremomys pernyi		Dremomys pernyi		Dremomys pernyi
																		Dremomys pernyi		Dremomys pernyi		Dremomys pernyi		Dremomys pernyi
																		Dremomys pernyi		Dremomys pernyi		Dremomys pernyi		Dremomys pernyi
																		Dremomys pernyi		Dremomys pernyi		Dremomys pernyi		Dremomys pernyi
																		Dremomys pernyi		Dremomys pernyi		Dremomys pernyi		Dremomys pernyi
																		Dremomys pernyi		Dremomys pernyi		Dremomys pernyi		Dremomys pernyi
																		Dremomys pernyi		Dremomys pernyi		Dremomys pernyi		Dremomys pernyi
																		Dremomys pernyi		Dremomys pernyi		Dremomys pernyi		Dremomys pernyi
																		Dremomys pernyi		Dremomys pernyi		Dremomys pernyi		Dremomys pernyi
																		Dremomys pernyi		Dremomys pernyi		Sus scrofa		Dremomys pernyi
																		Dremomys pernyi		Dremomys pernyi		Sus scrofa		Dremomys pernyi
																		Dremomys pernyi		Dremomys pernyi		Naemorhedus caudatus		Dremomys pernyi
																		Dremomys pernyi		Dremomys pernyi		Naemorhedus caudatus		Dremomys pernyi
																		Pomatorhinus ruficollis		Dremomys pernyi		Naemorhedus caudatus		Dremomys pernyi
																				Dremomys pernyi		Naemorhedus caudatus		Dremomys pernyi
																				Dremomys pernyi		Niltava sundara		Dremomys pernyi
																				Dremomys pernyi				Dremomys pernyi
																				Dremomys pernyi				Dremomys pernyi
																				Dremomys pernyi				Dremomys pernyi
																				Dremomys pernyi				Dremomys pernyi
																								Dremomys pernyi
																								Dremomys pernyi
																								Dremomys pernyi
																								Dremomys pernyi
																								Dremomys pernyi
																								Dremomys pernyi
																								Dremomys pernyi
																								Dremomys pernyi
																								Dremomys pernyi
																								Dremomys pernyi
																								Dremomys pernyi
																								Dremomys pernyi
																								Dremomys pernyi
																								Dremomys pernyi
																								Dremomys pernyi
																								Dremomys pernyi
																								Dremomys pernyi
																								Dremomys pernyi
																								Dremomys pernyi
																								Pomatorhinus ruficollis
																								Pomatorhinus ruficollis
																								Pomatorhinus ruficollis

## Sheet: IP captured time
Note: each cell is an IP(Independent photograph)
Species	day	time
Dremomys pernyi	2017-04-23	18:26:00
Chrysolophus amherstiae	2017-06-02	18:29:00
Dremomys pernyi	2017-06-01	17:26:00
Chrysolophus amherstiae	2017-05-02	16:08:00
Chrysolophus amherstiae	2017-05-01	15:33:00
Dremomys pernyi	2017-05-01	13:51:00
Garrulax cineraceus	2017-05-01	12:01:00
Chrysolophus amherstiae	2017-05-02	12:19:00
Chrysolophus amherstiae	2017-06-03	12:17:00
Dremomys pernyi	2017-06-01	11:09:00
Chrysolophus amherstiae	2017-06-01	11:21:00
Chrysolophus amherstiae	2017-06-01	09:18:00
Dremomys pernyi	2017-06-02	09:57:00
Chrysolophus amherstiae	2017-06-01	07:49:00
Dremomys pernyi	2017-05-01	06:46:00
Sus scrofa	2017-04-29	19:23:00
Chrysolophus amherstiae	2017-04-09	11:49:00
Dremomys pernyi	2017-05-03	09:27:00
Strix aluco	2017-04-10	04:11:00
Callosciurus erythraeus	2017-06-05	16:46:00
Chrysolophus amherstiae	2017-06-05	14:20:00
Callosciurus erythraeus	2017-04-15	11:29:00
Callosciurus erythraeus	2017-05-04	10:30:00
Callosciurus erythraeus	2017-05-03	07:33:00
Naemorhedus caudatus	2017-05-04	23:32:00
Hystrix brachyura	2017-04-29	22:37:00
Callosciurus erythraeus	2017-05-24	17:01:00
Callosciurus erythraeus	2017-06-21	14:29:00
Tupaia belangeri	2017-05-24	13:09:00
Callosciurus erythraeus	2017-05-24	12:54:00
Sus scrofa	2017-05-27	12:29:00
Callosciurus erythraeus	2017-06-22	12:43:00
Chrysolophus amherstiae	2017-04-29	11:54:00
Sus scrofa	2017-05-30	10:26:00
Hystrix brachyura	2017-06-22	10:15:00
Callosciurus erythraeus	2017-05-24	08:59:00
Dremomys pernyi	2017-04-09	07:05:00
Chrysolophus amherstiae	2017-04-09	07:05:00
Chrysolophus amherstiae	2017-04-09	06:56:00
Callosciurus erythraeus	2017-05-25	06:57:00
Dremomys pernyi	2017-06-23	06:25:00
Prionailurus bengalensis	2017-04-22	21:11:00
Dremomys pernyi	2017-04-23	18:21:00
Dremomys pernyi	2017-06-05	18:48:00
Dremomys pernyi	2017-05-04	17:36:00
Chrysolophus amherstiae	2017-04-22	16:02:00
Dremomys pernyi	2017-05-04	14:29:00
Sus scrofa	2017-05-04	14:31:00
Chrysolophus amherstiae	2017-04-26	13:03:00
Sus scrofa	2017-05-04	13:35:00
Prionailurus bengalensis	2017-05-04	13:38:00
Chrysolophus amherstiae	2017-06-05	13:20:00
Dremomys pernyi	2017-04-23	10:25:00
Sus scrofa	2017-05-04	10:45:00
Sus scrofa	2017-06-06	10:39:00
Dremomys pernyi	2017-04-23	09:42:00
Dremomys pernyi	2017-06-05	09:48:00
Chrysolophus amherstiae	2017-04-26	08:57:00
Lepus comusLepus comus	2017-04-27	06:20:00
Prionailurus bengalensis	2017-04-25	02:57:00
Zoothera dixoni	2017-06-06	00:09:00
Dremomys pernyi	2017-06-08	19:01:00
Dremomys pernyi	2017-04-21	18:40:00
Dremomys pernyi	2017-04-22	18:26:00
Chrysolophus amherstiae	2017-04-14	17:26:00
Dremomys pernyi	2017-04-26	17:18:00
Dremomys pernyi	2017-04-13	16:00:00
Dremomys pernyi	2017-04-26	16:46:00
Callosciurus erythraeus	2017-06-09	16:11:00
Martes flavigula	2017-06-11	16:43:00
Dremomys pernyi	2017-04-19	15:25:00
Dremomys pernyi	2017-04-20	15:03:00
Dremomys pernyi	2017-04-25	15:59:00
Callosciurus erythraeus	2017-04-12	14:55:00
Chrysolophus amherstiae	2017-04-28	14:34:00
Dremomys pernyi	2017-04-22	13:18:00
Dremomys pernyi	2017-04-27	13:26:00
Dremomys pernyi	2017-05-10	13:45:00
Dremomys pernyi	2017-05-10	13:55:00
Dremomys pernyi	2017-06-09	13:53:00
Dremomys pernyi	2017-04-21	12:50:00
Dremomys pernyi	2017-04-26	12:20:00
Callosciurus erythraeus	2017-05-05	12:22:00
Callosciurus erythraeus	2017-05-06	12:44:00
Callosciurus erythraeus	2017-05-07	12:44:00
Dremomys pernyi	2017-06-09	12:04:00
Dremomys pernyi	2017-04-26	11:01:00
Callosciurus erythraeus	2017-05-07	11:09:00
Dremomys pernyi	2017-05-11	11:32:00
Dremomys pernyi	2017-05-14	11:05:00
Dremomys pernyi	2017-06-10	11:26:00
Dremomys pernyi	2017-04-15	10:53:00
Dremomys pernyi	2017-04-23	10:22:00
Dremomys pernyi	2017-04-23	10:41:00
Callosciurus erythraeus	2017-05-06	10:49:00
Callosciurus erythraeus	2017-05-07	10:31:00
Dremomys pernyi	2017-05-14	10:50:00
Dremomys pernyi	2017-06-07	10:03:00
Dremomys pernyi	2017-06-09	10:48:00
Dremomys pernyi	2017-06-10	10:10:00
Dremomys pernyi	2017-04-22	09:12:00
Dremomys pernyi	2017-04-25	09:24:00
Dremomys pernyi	2017-05-05	09:05:00
Dremomys pernyi	2017-05-10	09:40:00
Dremomys pernyi	2017-05-10	09:15:00
Dremomys pernyi	2017-06-13	09:23:00
Dremomys pernyi	2017-04-19	08:50:00
Dremomys pernyi	2017-04-27	08:48:00
Dremomys pernyi	2017-05-05	08:24:00
Dremomys pernyi	2017-04-15	07:16:00
Callosciurus erythraeus	2017-05-06	07:32:00
Callosciurus erythraeus	2017-05-09	06:34:00
Callosciurus erythraeus	2017-05-20	21:01:00
Callosciurus erythraeus	2017-06-13	19:21:00
Sus scrofa	2017-05-19	18:27:00
Sus scrofa	2017-05-19	18:28:00
Sus scrofa	2017-05-20	17:46:00
Dremomys pernyi	2017-05-18	11:20:00
Chrysolophus amherstiae	2017-04-12	10:46:00
Callosciurus erythraeus	2017-06-13	09:46:00
Prionailurus bengalensis	2017-04-22	00:29:00
Callosciurus erythraeus	2017-04-18	18:53:00
Callosciurus erythraeus	2017-04-24	18:50:00
Chrysolophus amherstiae	2017-04-08	16:49:00
Callosciurus erythraeus	2017-05-21	16:01:00
Dremomys pernyi	2017-06-17	16:35:00
Callosciurus erythraeus	2017-04-11	15:24:00
Callosciurus erythraeus	2017-05-21	15:26:00
Chrysolophus amherstiae	2017-05-21	15:29:00
Callosciurus erythraeus	2017-06-15	15:49:00
Callosciurus erythraeus	2017-04-16	13:09:00
Callosciurus erythraeus	2017-04-23	13:03:00
Callosciurus erythraeus	2017-05-21	11:31:00
Callosciurus erythraeus	2017-04-30	10:25:00
Callosciurus erythraeus	2017-06-16	10:04:00
Callosciurus erythraeus	2017-06-15	09:57:00
Dremomys pernyi	2017-06-15	09:35:00
Callosciurus erythraeus	2017-04-27	07:13:00
Sus scrofa	2017-04-16	04:15:00
Dremomys pernyi	2017-05-23	18:00:00
Callosciurus erythraeus	2017-06-18	17:38:00
Callosciurus erythraeus	2017-06-18	14:47:00
Callosciurus erythraeus	2017-04-26	13:11:00
Dremomys pernyi	2017-05-23	09:05:00
Dremomys pernyi	2017-06-18	08:41:00
Dremomys pernyi	2017-04-06	07:46:00
Chrysolophus amherstiae	2017-05-22	07:58:00
Callosciurus erythraeus	2017-04-25	02:00:00
Muntiacus muntjak	2017-04-09	19:52:00
